# Supplementary material for: Public–Private Partnership: Participants’ Experiences of the Web-Based Registration-and-Management System for Patients with Hypertension and Diabetes Mellitus
Source: Healthcare (Basel). 2023 May 1;11(9):1297. doi: 10.3390/healthcare11091297 (PMC10177769; doi:10.3390/healthcare11091297)
Supplement: Supplementary file 1 [file healthcare-11-01297-s001.zip]

Archive with 1 entries (1 files):
- healthcare-2292759-supplementary.pdf
